# Supplementary material for: Characterization and Comparative Analysis of the Complete Plastomes of Five Epidendrum (Epidendreae, Orchidaceae) Species
Source: Int J Mol Sci. 2023 Sep 22;24(19):14437. doi: 10.3390/ijms241914437 (PMC10572996; doi:10.3390/ijms241914437)
Supplement: Supplementary file 1 [file ijms-24-14437-s001.zip]

Archive with 2 entries (2 files):
- 0822_Supplementary Figures.pdf
- 0822_Supplementary Tables.xlsx
