# Supplementary material for: Characterization and Comparative Analysis of the Complete Plastomes of Five Epidendrum (Epidendreae, Orchidaceae) Species
Source: Int J Mol Sci. 2023 Sep 22;24(19):14437. doi: 10.3390/ijms241914437 (PMC10572996; doi:10.3390/ijms241914437)
Supplement: Supplementary file 1 [file ijms-24-14437-s001.zip › 0822_Supplementary Tables.xlsx]

## Sheet: Supplementary Table 1
Supplementary Table 1 Genes present in the plastome of Epidendrum avicula used in this study.
Classfication	Genes
RNAs, ribosomal	rrn4.5 (×2), rrn5 (×2), rrn16 (×2), rrn23 (×2)
RNAs, transfer	trnAUGC* (×2), trnCGCA, trnDGUC, trnEUUC, trnFGAA, trnfMCAU, trnGGCC, trnGUCC*, trnHGUG (×2), trnICAU (×2), trnIGAU* (×2), trnKUUU*, trnLCAA (×2), trnLUAA*, trnLUAG, trnMCAU, trnNGUU (×2), trnPUGG, trnQUUG, trnRACG (×2), trnRUCU, trnSGCU, trnSGGA, trnSUGA, trnTGGU, trnTUGU, trnVGAC (×2), trnVUAC*, trnWCCA, trnYGUA
Transcription and splicing	matK, rpoA, rpoB, rpoC1*, rpoC2
Translation, ribosomal proteins
Small subunit	rps2, rps3, rps4, rps7 (×2), rps8, rps11, rps12* (×2), rps14, rps15, rps16*, rps18, rps19 (×2)
Large subunit	rpl2* (×2), rpl14, rpl16, rpl20, rpl22, rpl23 (×2), rpl32, rpl33, rpl36
Photosynthesis
ATP synthase	atpA, atpB, atpE, atpF*, atpH, atpI
Photosystem I	psaA, psaB, psaC, psaI, psaJ
Photosystem II	psbA, psbB, psbC, psbD, psbE, psbF, psbH, psbI, psbJ, psbK, psbL, psbM, psbN, psbT, psbZ
Calvin cycle	rbcL
Cytochrome complex	petA, petB*, petD*, petG, petL, petN
NADH Dehydrogenase Complex	ndhB* (×2), ndhC, ndhD, ndhE, ndhF, ndhH, ndhJ, ndhK
Others	accD, ccsA, cemA, clpP**, infA, ycf1, ycf2 (×2), ycf3**, ycf4
Note : *Genes with one intron. **Genes with two introns. ×2 duplicated genes. E. ciliare lacked ndhF gene; E. diffusum lacked ndhC/D/F/J/K genes; E. eburneum lacked ndhE gene; E. porpax lacked ndhH/K genes.

## Sheet: Supplementary Table 2
Supplementary Table 2 Types of long repeat sequences among five Epidendrum plastomes.
Taxa/Long repeat types	P, palindromic	F, forward	R, reverse	C, complement
E. avicula	14	10	1	0
E. ciliare	16	9	1	0
E. diffusum	17	10	4	3
E. eburneum	20	15	2	1
E. porpax	19	9	1	0

## Sheet: Supplementary Table 3
Supplementary Table 3 Different lengths of long repeat sequences among five Epidendrum plastomes.
Taxa/Long repeat length	30–40 bp	40–50 bp	50–60 bp
E. avicula	21	1	3
E. ciliare	22	1	3
E. diffusum	29	1	4
E. eburneum	30	5	3
E. porpax	24	1	4

## Sheet: Supplementary Table 4
Supplementary Table 4 Simple sequence repeats (SSRs) among five Epidendrum plastomes.
Taxa	SSR	Frequency
E. avicula	A/T	118
E. avicula	C/G	6
E. avicula	AG/CT	2
E. avicula	AT/AT	7
E. avicula	AAT/ATT	4
E. avicula	ACT/AGT	1
E. avicula	AAAT/ATTT	1
E. avicula	AACT/AGTT	1
E. avicula	AAGC/CTTG	2
E. avicula	AATT/AATT	1
E. avicula	ACAG/CTGT	1
E. avicula	AGAT/ATCT	4
E. avicula	AATAT/ATATT	1
E. ciliare	A/T	115
E. ciliare	C/G	5
E. ciliare	AG/CT	2
E. ciliare	AT/AT	4
E. ciliare	AAT/ATT	2
E. ciliare	ACT/AGT	1
E. ciliare	AAAT/ATTT	1
E. ciliare	AATC/ATTG	1
E. ciliare	AATT/AATT	1
E. ciliare	ACAG/CTGT	1
E. ciliare	AGAT/ATCT	1
E. diffusum	A/T	119
E. diffusum	C/G	4
E. diffusum	AG/CT	2
E. diffusum	AT/AT	6
E. diffusum	AAT/ATT	4
E. diffusum	ACT/AGT	1
E. diffusum	AAAT/ATTT	2
E. diffusum	AATT/AATT	1
E. diffusum	ACAG/CTGT	1
E. diffusum	AGAT/ATCT	4
E. eburneum	A/T	117
E. eburneum	C/G	4
E. eburneum	AG/CT	2
E. eburneum	AT/AT	9
E. eburneum	AAG/CTT	1
E. eburneum	AAT/ATT	4
E. eburneum	AAAT/ATTT	2
E. eburneum	AATT/AATT	1
E. eburneum	ACAG/CTGT	1
E. eburneum	AGAT/ATCT	3
E. porpax	A/T	105
E. porpax	C/G	3
E. porpax	AG/CT	2
E. porpax	AT/AT	11
E. porpax	AAT/ATT	4
E. porpax	ACT/AGT	1
E. porpax	AATT/AATT	1
E. porpax	ACAG/CTGT	1
E. porpax	AGAT/ATCT	1
E. porpax	AATCC/ATTGG	1

## Sheet: Supplementary Table 5
Supplementary Table 5 Nucleotide diversity among five Epidendrum plastomes.
Fragment range	Fragment position	Nucleotide diversity
1-127	59	0.048
35-152	84	0.032
60-177	127	0.034
85-202	152	0.034
128-227	177	0.014
153-252	202	0.01
178-277	227	0.004
203-302	252	0.008
228-327	277	0.008
253-352	302	0.004
278-377	327	0.004
303-402	352	0.006
328-427	377	0.006
353-452	402	0.006
378-477	427	0.006
403-502	452	0.004
428-527	477	0.008
453-552	502	0.008
478-577	527	0.008
503-602	552	0.004
528-627	577	0.004
553-652	602	0.004
578-677	627	0.004
603-702	652	0.004
628-727	677	0
653-752	702	0.004
678-777	727	0.004
703-802	752	0.004
728-827	777	0.004
753-852	802	0
778-877	827	0
803-902	852	0
828-927	877	0
853-952	902	0
878-977	927	0.004
903-1002	952	0.004
928-1027	977	0.004
953-1052	1002	0.014
978-1077	1027	0.01
1003-1102	1052	0.01
1028-1127	1077	0.01
1053-1152	1102	0
1078-1177	1127	0
1103-1202	1152	0
1128-1227	1177	0
1153-1252	1202	0
1178-1312	1227	0.004
1203-1337	1252	0.004
1228-1372	1312	0.008
1253-1397	1337	0.008
1313-1422	1372	0.018
1338-1451	1397	0.026
1373-1476	1422	0.022
1398-1501	1451	0.022
1423-1534	1476	0.022
1452-1559	1501	0.022
1477-1584	1534	0.026
1502-1619	1559	0.026
1535-1644	1584	0.012
1560-1669	1619	0.012
1585-1694	1644	0.016
1620-1750	1669	0.02
1645-1835	1694	0.02
1670-1860	1750	0.016
1695-1885	1835	0.008
1811-1910	1860	0.016
1836-1935	1885	0.028
1861-1960	1910	0.032
1886-1985	1935	0.048
1911-2010	1960	0.036
1936-2035	1985	0.024
1961-2060	2010	0.02
1986-2085	2035	0.004
2011-2110	2060	0.008
2036-2135	2085	0.008
2061-2160	2110	0.008
2086-2185	2135	0.008
2111-2210	2160	0.012
2136-2235	2185	0.012
2161-2260	2210	0.008
2186-2285	2235	0.012
2211-2310	2260	0.004
2236-2335	2285	0.01
2261-2360	2310	0.018
2286-2385	2335	0.018
2311-2410	2360	0.022
2336-2435	2385	0.016
2361-2460	2410	0.008
2386-2485	2435	0.008
2411-2510	2460	0.004
2436-2535	2485	0.008
2461-2560	2510	0.008
2486-2585	2535	0.008
2511-2610	2560	0.016
2536-2635	2585	0.012
2561-2660	2610	0.012
2586-2685	2635	0.008
2611-2710	2660	0.006
2636-2735	2685	0.014
2661-2760	2710	0.018
2686-2785	2735	0.022
2711-2810	2760	0.016
2736-2835	2785	0.012
2761-2860	2810	0.012
2786-2885	2835	0.008
2811-2910	2860	0.018
2836-2935	2885	0.014
2861-2960	2910	0.01
2886-2985	2935	0.01
2911-3010	2960	0
2936-3035	2985	0
2961-3060	3010	0
2986-3085	3035	0
3011-3110	3060	0.008
3036-3135	3085	0.012
3061-3160	3110	0.012
3086-3185	3135	0.012
3111-3210	3160	0.008
3136-3235	3185	0.016
3161-3260	3210	0.016
3186-3285	3235	0.016
3211-3310	3260	0.012
3236-3335	3285	0.008
3261-3360	3310	0.014
3286-3385	3335	0.022
3311-3410	3360	0.026
3336-3435	3385	0.018
3361-3482	3410	0.026
3386-3517	3435	0.03
3411-3783	3482	0.034
3436-3815	3517	0.038
3483-3840	3783	0.028
3518-3874	3815	0.032
3784-3910	3840	0.057
3816-3936	3874	0.053
3841-3961	3910	0.055
3875-3986	3936	0.043
3911-4012	3961	0.018
3937-4050	3986	0.038
3962-4076	4012	0.032
3988-4103	4050	0.028
4013-4128	4076	0.024
4051-4153	4103	0.012
4077-4178	4128	0.016
4104-4203	4153	0.02
4129-4228	4178	0.022
4154-4253	4203	0.02
4179-4278	4228	0.026
4204-4303	4253	0.03
4229-4340	4278	0.036
4254-4370	4303	0.046
4279-4408	4340	0.044
4304-4433	4370	0.036
4346-4458	4408	0.032
4371-4483	4433	0.016
4409-4508	4458	0.008
4434-4533	4483	0.008
4459-4558	4508	0
4484-4583	4533	0.004
4509-4674	4558	0.03
4534-4699	4583	0.038
4559-4724	4674	0.05
4584-4749	4699	0.05
4675-4774	4724	0.028
4700-4799	4749	0.02
4725-4830	4774	0.02
4750-4857	4799	0.03
4775-4883	4830	0.03
4800-4909	4857	0.034
4831-4968	4883	0.026
4858-4993	4909	0.016
4884-5018	4968	0.018
4910-5044	4993	0.018
4969-5069	5018	0.014
4994-5094	5044	0.01
5019-5119	5069	0.004
5045-5144	5094	0.004
5070-5169	5119	0.004
5095-5194	5144	0.004
5120-5219	5169	0.004
5145-5244	5194	0.007
5170-5269	5219	0.007
5195-5294	5244	0.011
5220-5319	5269	0.015
5245-5344	5294	0.008
5270-5369	5319	0.008
5295-5394	5344	0.004
5320-5434	5369	0.016
5345-5462	5394	0.034
5370-5487	5434	0.044
5395-5513	5462	0.052
5435-5538	5487	0.036
5463-5563	5513	0.028
5488-5588	5538	0.026
5514-5613	5563	0.018
5539-5638	5588	0.032
5564-5666	5613	0.022
5589-5695	5638	0.018
5614-5720	5666	0.026
5639-5745	5695	0.016
5667-5770	5720	0.016
5696-5803	5745	0.012
5721-5835	5770	0.004
5746-5865	5803	0
5771-5890	5835	0
5804-5915	5865	0.004
5836-5941	5890	0.012
5866-5966	5915	0.016
5891-6003	5941	0.024
5916-6028	5966	0.02
5942-6053	6003	0.016
5967-6078	6028	0.016
6004-6103	6053	0.008
6029-6129	6078	0.018
6054-6154	6103	0.018
6079-6179	6129	0.022
6104-6204	6154	0.022
6130-6229	6179	0.012
6155-6254	6204	0.012
6180-6279	6229	0.004
6205-6304	6254	0.004
6230-6329	6279	0.016
6255-6354	6304	0.028
6280-6379	6329	0.032
6305-6405	6354	0.04
6330-6450	6379	0.032
6355-6475	6405	0.024
6380-6504	6450	0.028
6406-6529	6475	0.024
6451-6554	6504	0.024
6476-6579	6529	0.02
6505-6630	6554	0.032
6530-6660	6579	0.035
6555-6685	6630	0.031
6580-6717	6660	0.051
6631-6742	6685	0.051
6661-6767	6717	0.056
6686-6792	6742	0.06
6718-6822	6767	0.052
6743-6847	6792	0.042
6768-6872	6822	0.038
6793-6897	6847	0.038
6823-6922	6872	0.028
6848-6959	6897	0.022
6873-6984	6922	0.014
6898-7009	6959	0.02
6923-7034	6984	0.022
6960-7059	7009	0.029
6985-7084	7034	0.029
7010-7109	7059	0.023
7035-7134	7084	0.015
7060-7171	7109	0.008
7085-7196	7134	0.02
7110-7221	7171	0.024
7135-7252	7196	0.042
7172-7277	7221	0.042
7197-7302	7252	0.034
7222-7327	7277	0.03
7253-7352	7302	0.012
7278-7381	7327	0.008
7303-7406	7352	0.004
7328-7431	7381	0.004
7353-7456	7406	0.012
7382-7488	7431	0.02
7407-7513	7456	0.02
7432-7553	7488	0.016
7457-7578	7513	0.012
7489-7603	7553	0.008
7514-7628	7578	0.02
7554-7659	7603	0.026
7579-7689	7628	0.026
7604-7714	7659	0.03
7629-7739	7689	0.022
7660-7764	7714	0.016
7690-7789	7739	0.012
7715-7814	7764	0.012
7740-7839	7789	0.008
7765-7864	7814	0.012
7790-7889	7839	0.012
7815-7914	7864	0.016
7840-7939	7889	0.016
7865-8003	7914	0.02
7890-8028	7939	0.024
7915-8053	8003	0.02
7940-8085	8028	0.02
8004-8110	8053	0.016
8029-8135	8085	0.028
8054-8168	8110	0.024
8086-8216	8135	0.028
8111-8248	8168	0.036
8136-8273	8216	0.031
8169-8355	8248	0.051
8217-8380	8273	0.051
8249-8413	8355	0.039
8274-8438	8380	0.028
8356-8463	8413	0.004
8381-8488	8438	0
8414-8513	8463	0
8439-8538	8488	0
8464-8564	8513	0
8489-8609	8538	0.006
8514-8634	8564	0.022
8540-8659	8609	0.022
8565-8684	8634	0.022
8610-8709	8659	0.028
8635-8734	8684	0.016
8660-8759	8709	0.02
8685-8784	8734	0.02
8710-8809	8759	0.022
8735-8834	8784	0.036
8760-8859	8809	0.036
8785-8884	8834	0.036
8810-8909	8859	0.026
8835-8947	8884	0.008
8860-8972	8909	0.016
8885-8997	8947	0.016
8910-9022	8972	0.016
8948-9047	8997	0.024
8973-9072	9022	0.012
8998-9097	9047	0.012
9023-9122	9072	0.034
9048-9170	9097	0.042
9073-9196	9122	0.066
9098-9221	9170	0.078
9123-9268	9196	0.078
9171-9293	9221	0.062
9197-9328	9268	0.05
9222-9362	9293	0.042
9269-9421	9328	0.02
9294-9446	9362	0.038
9329-9478	9421	0.026
9363-9503	9446	0.022
9422-9641	9478	0.022
9447-9673	9503	0.008
9479-9698	9641	0.015
9504-9723	9673	0.023
9642-9750	9698	0.035
9674-9780	9723	0.042
9699-9805	9750	0.039
9724-9836	9780	0.039
9751-9862	9805	0.031
9781-9887	9836	0.024
9806-9912	9862	0.024
9837-9944	9887	0.016
9863-9969	9912	0.008
9888-9994	9944	0.004
9913-10019	9969	0
9945-10044	9994	0.004
9970-10072	10019	0.008
9995-10097	10044	0.008
10020-10122	10072	0.018
10048-10147	10097	0.018
10073-10172	10122	0.026
10098-10197	10147	0.034
10123-10222	10172	0.028
10148-10247	10197	0.028
10173-10272	10222	0.022
10198-10297	10247	0.018
10223-10322	10272	0.014
10248-10347	10297	0.01
10273-10372	10322	0.008
10298-10397	10347	0.004
10323-10422	10372	0.01
10348-10447	10397	0.014
10373-10472	10422	0.01
10398-10497	10447	0.02
10423-10522	10472	0.018
10448-10547	10497	0.014
10473-10573	10522	0.014
10498-10598	10547	0.004
10523-10623	10573	0.004
10548-10648	10598	0.004
10574-10673	10623	0.008
10599-10698	10648	0.008
10624-10723	10673	0.004
10649-10748	10698	0.004
10674-10773	10723	0.004
10699-10798	10748	0.004
10724-10823	10773	0.004
10749-10859	10798	0.004
10774-10884	10823	0.032
10799-10909	10859	0.036
10824-10934	10884	0.036
10860-10959	10909	0.036
10885-10984	10934	0.008
10910-11016	10959	0.01
10935-11043	10984	0.02
10960-11075	11016	0.032
10985-11100	11043	0.028
11019-11125	11075	0.03
11044-11150	11100	0.028
11076-11175	11125	0.016
11101-11200	11150	0.016
11126-11225	11175	0.012
11151-11250	11200	0.008
11176-11275	11225	0.012
11201-11300	11250	0.016
11226-11325	11275	0.012
11251-11350	11300	0.008
11276-11375	11325	0.008
11301-11400	11350	0.008
11326-11425	11375	0.008
11351-11450	11400	0.012
11376-11475	11425	0.008
11401-11500	11450	0.004
11426-11525	11475	0.004
11451-11550	11500	0.004
11476-11575	11525	0.004
11501-11600	11550	0.004
11526-11625	11575	0.004
11551-11650	11600	0
11576-11675	11625	0.01
11601-11700	11650	0.01
11626-11725	11675	0.014
11651-11750	11700	0.014
11676-11775	11725	0.004
11701-11800	11750	0.004
11726-11825	11775	0
11751-11850	11800	0.01
11776-11875	11825	0.01
11801-11900	11850	0.01
11826-11925	11875	0.014
11851-11950	11900	0.008
11876-11975	11925	0.008
11901-12000	11950	0.014
11926-12025	11975	0.01
11951-12050	12000	0.018
11976-12075	12025	0.018
12001-12100	12050	0.012
12026-12125	12075	0.012
12051-12150	12100	0
12076-12175	12125	0.004
12101-12200	12150	0.004
12126-12225	12175	0.004
12151-12250	12200	0.008
12176-12275	12225	0.004
12201-12300	12250	0.004
12226-12325	12275	0.004
12251-12350	12300	0
12276-12375	12325	0
12301-12400	12350	0
12326-12425	12375	0
12351-12450	12400	0
12376-12475	12425	0.008
12401-12500	12450	0.008
12426-12525	12475	0.008
12451-12550	12500	0.008
12476-12575	12525	0
12501-12600	12550	0
12526-12625	12575	0
12551-12650	12600	0
12576-12675	12625	0
12601-12700	12650	0.004
12626-12727	12675	0.014
12651-12752	12700	0.014
12676-12777	12727	0.022
12701-12802	12752	0.022
12728-12827	12777	0.02
12753-12852	12802	0.02
12778-12877	12827	0.012
12803-12902	12852	0.008
12828-12927	12877	0
12853-12952	12902	0.004
12878-12977	12927	0.004
12903-13002	12952	0.008
12928-13027	12977	0.012
12953-13052	13002	0.012
12978-13077	13027	0.012
13003-13102	13052	0.012
13028-13127	13077	0.012
13053-13152	13102	0.008
13078-13177	13127	0.008
13103-13202	13152	0.004
13128-13227	13177	0
13153-13252	13202	0
13178-13277	13227	0.004
13203-13302	13252	0.008
13228-13327	13277	0.008
13253-13352	13302	0.008
13278-13377	13327	0.004
13303-13402	13352	0.004
13328-13427	13377	0.01
13353-13592	13402	0.01
13378-13624	13427	0.017
13403-13649	13592	0.028
13428-13674	13624	0.026
13593-13712	13649	0.026
13625-13738	13674	0.019
13650-13763	13712	0.008
13675-13788	13738	0.004
13713-13813	13763	0.004
13739-13838	13788	0.004
13764-13863	13813	0
13789-13888	13838	0.004
13814-13913	13863	0.01
13839-13938	13888	0.01
13864-13963	13913	0.01
13889-13988	13938	0.006
13914-14013	13963	0.01
13939-14038	13988	0.01
13964-14063	14013	0.014
13989-14095	14038	0.018
14014-14120	14063	0.008
14039-14145	14095	0.008
14064-14170	14120	0.004
14096-14195	14145	0
14121-14220	14170	0
14146-14245	14195	0.004
14171-14270	14220	0.014
14196-14295	14245	0.014
14221-14320	14270	0.014
14246-14345	14295	0.01
14271-14370	14320	0
14296-14395	14345	0
14321-14424	14370	0.008
14346-14449	14395	0.015
14371-14474	14424	0.019
14396-14499	14449	0.019
14425-14524	14474	0.011
14450-14549	14499	0.004
14475-14574	14524	0.004
14500-14599	14549	0.004
14525-14624	14574	0.004
14550-14649	14599	0.004
14575-14674	14624	0
14600-14699	14649	0
14625-14724	14674	0.004
14650-14749	14699	0.008
14675-14774	14724	0.008
14700-14807	14749	0.012
14725-14833	14774	0.016
14750-14862	14807	0.036
14775-14887	14833	0.048
14808-14912	14862	0.06
14834-14937	14887	0.052
14863-14966	14912	0.032
14888-14991	14937	0.024
14913-15016	14966	0.016
14938-15041	14991	0.02
14967-15066	15016	0.02
14992-15091	15041	0.032
15017-15117	15066	0.028
15042-15142	15091	0.03
15067-15167	15117	0.03
15092-15193	15142	0.022
15118-15227	15167	0.03
15143-15252	15193	0.028
15168-15303	15227	0.024
15194-15328	15252	0.022
15228-15353	15303	0.014
15253-15378	15328	0.014
15304-15403	15353	0.028
15329-15429	15378	0.026
15354-15455	15403	0.022
15379-15480	15429	0.03
15404-15505	15455	0.016
15430-15530	15480	0.012
15456-15555	15505	0.012
15481-15580	15530	0
15506-15605	15555	0.004
15531-15630	15580	0.008
15556-15655	15605	0.008
15581-15680	15630	0.012
15606-15705	15655	0.008
15631-15730	15680	0.004
15656-15755	15705	0.004
15681-15780	15730	0.004
15706-15805	15755	0.004
15731-15830	15780	0.004
15756-15855	15805	0.004
15781-15880	15830	0.004
15806-15905	15855	0.008
15831-15930	15880	0.008
15856-15955	15905	0.008
15881-15980	15930	0.004
15906-16005	15955	0
15931-16030	15980	0
15956-16055	16005	0
15981-16080	16030	0
16006-16105	16055	0.004
16031-16130	16080	0.004
16056-16155	16105	0.004
16081-16180	16130	0.004
16106-16205	16155	0
16131-16230	16180	0
16156-16266	16205	0.01
16181-16291	16230	0.01
16206-16316	16266	0.014
16231-16341	16291	0.026
16267-16370	16316	0.016
16292-16403	16341	0.02
16317-16428	16370	0.028
16342-16453	16403	0.02
16371-16478	16428	0.028
16404-16503	16453	0.024
16429-16528	16478	0.012
16454-16553	16503	0.008
16479-16578	16528	0
16504-16603	16553	0.004
16529-16628	16578	0.008
16554-16653	16603	0.008
16579-16678	16628	0.012
16604-16703	16653	0.012
16629-16728	16678	0.008
16654-16753	16703	0.008
16679-16778	16728	0.004
16704-16803	16753	0.004
16729-16828	16778	0.008
16754-16853	16803	0.018
16779-16878	16828	0.018
16804-16903	16853	0.014
16829-16928	16878	0.014
16854-16953	16903	0.004
16879-16978	16928	0.012
16904-17003	16953	0.012
16929-17028	16978	0.016
16954-17053	17003	0.02
16979-17078	17028	0.018
17004-17103	17053	0.018
17029-17128	17078	0.01
17054-17153	17103	0.006
17079-17178	17128	0.004
17104-17203	17153	0.004
17129-17228	17178	0.004
17154-17253	17203	0.004
17179-17279	17228	0
17204-17304	17253	0.004
17229-17329	17279	0.004
17254-17354	17304	0.008
17280-17379	17329	0.012
17305-17404	17354	0.008
17330-17492	17379	0.008
17355-17517	17404	0.012
17380-17542	17492	0.012
17468-17567	17517	0.012
17493-17592	17542	0.016
17518-17617	17567	0.008
17543-17642	17592	0.004
17568-17667	17617	0.004
17593-17692	17642	0
17618-17717	17667	0
17643-17742	17692	0
17668-17767	17717	0.004
17693-17792	17742	0.004
17718-17817	17767	0.004
17743-17842	17792	0.008
17768-17867	17817	0.004
17793-17892	17842	0.008
17818-17917	17867	0.008
17843-17942	17892	0.008
17868-17967	17917	0.008
17893-17992	17942	0.008
17918-18017	17967	0.008
17943-18042	17992	0.004
17968-18067	18017	0.004
17993-18092	18042	0.004
18018-18117	18067	0.004
18043-18142	18092	0.004
18068-18167	18117	0.004
18093-18192	18142	0
18118-18217	18167	0
18143-18242	18192	0.004
18168-18267	18217	0.004
18193-18292	18242	0.004
18218-18317	18267	0.004
18243-18342	18292	0.008
18268-18367	18317	0.008
18293-18392	18342	0.008
18318-18417	18367	0.008
18343-18442	18392	0.012
18368-18467	18417	0.02
18393-18492	18442	0.03
18418-18517	18467	0.03
18443-18542	18492	0.018
18468-18567	18517	0.01
18493-18592	18542	0
18518-18617	18567	0.004
18543-18642	18592	0.008
18568-18667	18617	0.022
18593-18692	18642	0.022
18618-18717	18667	0.028
18643-18742	18692	0.024
18668-18767	18717	0.018
18693-18792	18742	0.022
18718-18817	18767	0.016
18743-18842	18792	0.016
18768-18867	18817	0.012
18793-18892	18842	0.008
18818-18917	18867	0.004
18843-18942	18892	0.008
18868-18967	18917	0.008
18893-18992	18942	0.008
18918-19017	18967	0.012
18943-19042	18992	0.018
18968-19067	19017	0.014
18993-19092	19042	0.018
19018-19117	19067	0.014
19043-19142	19092	0.004
19068-19167	19117	0.004
19093-19192	19142	0.004
19118-19217	19167	0.004
19143-19242	19192	0.004
19168-19267	19217	0.014
19193-19292	19242	0.01
19218-19317	19267	0.01
19243-19342	19292	0.01
19268-19367	19317	0
19293-19392	19342	0
19318-19417	19367	0
19343-19442	19392	0.004
19368-19467	19417	0.01
19393-19492	19442	0.01
19418-19517	19467	0.01
19443-19542	19492	0.006
19468-19567	19517	0.004
19493-19592	19542	0.004
19518-19617	19567	0.004
19543-19642	19592	0.004
19568-19667	19617	0
19593-19692	19642	0
19618-19717	19667	0.007
19643-19742	19692	0.007
19668-19767	19717	0.007
19693-19792	19742	0.007
19718-19817	19767	0
19743-19842	19792	0
19768-19867	19817	0
19793-19892	19842	0
19818-19917	19867	0
19843-19942	19892	0
19868-19967	19917	0.006
19893-19992	19942	0.01
19918-20017	19967	0.018
19943-20042	19992	0.022
19968-20067	20017	0.016
19993-20092	20042	0.02
20018-20117	20067	0.012
20043-20142	20092	0.008
20068-20167	20117	0.02
20093-20192	20142	0.012
20118-20217	20167	0.012
20143-20242	20192	0.012
20168-20267	20217	0.004
20193-20292	20242	0.004
20218-20317	20267	0.008
20243-20342	20292	0.016
20268-20367	20317	0.018
20293-20392	20342	0.018
20318-20417	20367	0.018
20343-20442	20392	0.018
20368-20467	20417	0.012
20393-20492	20442	0.012
20418-20517	20467	0.008
20443-20542	20492	0
20468-20567	20517	0
20493-20592	20542	0
20518-20617	20567	0.004
20543-20642	20592	0.004
20568-20667	20617	0.004
20593-20692	20642	0.004
20618-20717	20667	0
20643-20742	20692	0
20668-20767	20717	0
20693-20792	20742	0.004
20718-20817	20767	0.004
20743-20842	20792	0.004
20768-20867	20817	0.004
20793-20892	20842	0
20818-20917	20867	0
20843-20942	20892	0.004
20868-20967	20917	0.004
20893-20992	20942	0.004
20918-21017	20967	0.01
20943-21042	20992	0.006
20968-21067	21017	0.006
20993-21092	21042	0.006
21018-21117	21067	0
21043-21142	21092	0
21068-21167	21117	0
21093-21192	21142	0
21118-21217	21167	0.004
21143-21242	21192	0.008
21168-21267	21217	0.012
21193-21292	21242	0.012
21218-21317	21267	0.008
21243-21342	21292	0.008
21268-21367	21317	0.008
21293-21392	21342	0.008
21318-21417	21367	0.008
21343-21442	21392	0.004
21368-21467	21417	0
21393-21492	21442	0
21418-21517	21467	0.008
21443-21542	21492	0.008
21468-21567	21517	0.014
21493-21592	21542	0.014
21518-21617	21567	0.01
21543-21642	21592	0.01
21568-21667	21617	0.008
21593-21692	21642	0.008
21618-21717	21667	0.02
21643-21742	21692	0.028
21668-21788	21717	0.04
21693-21813	21742	0.04
21718-21838	21788	0.024
21743-21863	21813	0.02
21789-21888	21838	0.004
21814-21913	21863	0.004
21839-21938	21888	0.004
21864-21963	21913	0
21889-21988	21938	0
21914-22013	21963	0.004
21939-22038	21988	0.004
21964-22063	22013	0.004
21989-22088	22038	0.004
22014-22113	22063	0.004
22039-22138	22088	0.008
22064-22163	22113	0.015
22089-22188	22138	0.019
22114-22213	22163	0.015
22139-22238	22188	0.011
22164-22263	22213	0.004
22189-22288	22238	0
22214-22313	22263	0
22239-22338	22288	0
22264-22363	22313	0
22289-22388	22338	0.004
22314-22413	22363	0.004
22339-22438	22388	0.004
22364-22463	22413	0.008
22389-22488	22438	0.004
22414-22513	22463	0.004
22439-22538	22488	0.004
22464-22563	22513	0
22489-22588	22538	0
22514-22613	22563	0
22539-22638	22588	0
22564-22663	22613	0
22589-22688	22638	0
22614-22713	22663	0
22639-22738	22688	0
22664-22763	22713	0
22689-22788	22738	0
22714-22813	22763	0
22739-22838	22788	0
22764-22863	22813	0
22789-22888	22838	0
22814-22913	22863	0
22839-22938	22888	0
22864-22963	22913	0.004
22889-22988	22938	0.004
22914-23013	22963	0.008
22939-23038	22988	0.008
22964-23063	23013	0.004
22989-23088	23038	0.01
23014-23113	23063	0.006
23039-23138	23088	0.006
23064-23163	23113	0.006
23089-23188	23138	0.006
23114-23213	23163	0.006
23139-23238	23188	0.01
23164-23263	23213	0.01
23189-23288	23238	0.004
23214-23313	23263	0.008
23239-23338	23288	0.004
23264-23363	23313	0.004
23289-23388	23338	0.004
23314-23413	23363	0
23339-23438	23388	0.004
23364-23463	23413	0.01
23389-23488	23438	0.014
23414-23521	23463	0.014
23439-23546	23488	0.02
23464-23571	23521	0.024
23489-23596	23546	0.024
23522-23621	23571	0.028
23547-23646	23596	0.026
23572-23671	23621	0.02
23597-23696	23646	0.016
23622-23721	23671	0.012
23647-23746	23696	0.004
23672-23771	23721	0
23697-23796	23746	0
23722-23821	23771	0.004
23747-23846	23796	0.004
23772-23871	23821	0.004
23797-23896	23846	0.016
23822-23921	23871	0.02
23847-23946	23896	0.032
23872-23971	23921	0.032
23897-23996	23946	0.026
23922-24021	23971	0.022
23947-24046	23996	0.018
23972-24071	24021	0.018
23997-24096	24046	0.016
24022-24122	24071	0.016
24047-24147	24096	0.008
24072-24172	24122	0.008
24097-24197	24147	0.004
24123-24222	24172	0.004
24148-24247	24197	0.008
24173-24272	24222	0.008
24198-24297	24247	0.016
24223-24322	24272	0.012
24248-24347	24297	0.008
24273-24372	24322	0.008
24298-24397	24347	0
24323-24422	24372	0
24348-24447	24397	0
24373-24472	24422	0
24398-24497	24447	0
24423-24522	24472	0.007
24448-24547	24497	0.007
24473-24572	24522	0.011
24498-24597	24547	0.011
24523-24622	24572	0.004
24548-24647	24597	0.004
24573-24672	24622	0
24598-24697	24647	0
24623-24722	24672	0
24648-24747	24697	0.004
24673-24772	24722	0.004
24698-24797	24747	0.004
24723-24822	24772	0.004
24748-24847	24797	0.004
24773-24872	24822	0.004
24798-24897	24847	0.004
24823-24922	24872	0.008
24848-24947	24897	0.004
24873-24972	24922	0.008
24898-24997	24947	0.012
24923-25022	24972	0.008
24948-25047	24997	0.008
24973-25072	25022	0.004
24998-25097	25047	0
25023-25122	25072	0
25048-25147	25097	0
25073-25172	25122	0
25098-25197	25147	0.004
25123-25222	25172	0.008
25148-25247	25197	0.012
25173-25272	25222	0.012
25198-25297	25247	0.008
25223-25322	25272	0.008
25248-25347	25297	0.008
25273-25372	25322	0.012
25298-25397	25347	0.016
25323-25422	25372	0.012
25348-25447	25397	0.012
25373-25472	25422	0.012
25398-25497	25447	0.012
25423-25522	25472	0.012
25448-25547	25497	0.012
25473-25572	25522	0.008
25498-25597	25547	0.004
25523-25622	25572	0.008
25548-25647	25597	0.004
25573-25672	25622	0.004
25598-25697	25647	0.008
25623-25722	25672	0.004
25648-25747	25697	0.014
25673-25772	25722	0.02
25698-25797	25747	0.016
25723-25822	25772	0.016
25748-25847	25797	0.01
25773-25872	25822	0.004
25798-25897	25847	0.004
25823-25922	25872	0.004
25848-25947	25897	0.011
25873-25972	25922	0.023
25898-25997	25947	0.023
25923-26022	25972	0.023
25948-26047	25997	0.012
25973-26072	26022	0.004
25998-26097	26047	0.004
26023-26122	26072	0.004
26048-26147	26097	0.004
26073-26172	26122	0
26098-26197	26147	0
26123-26222	26172	0
26148-26247	26197	0
26173-26272	26222	0
26198-26297	26247	0
26223-26322	26272	0
26248-26347	26297	0
26273-26372	26322	0
26298-26397	26347	0
26323-26422	26372	0.004
26348-26447	26397	0.004
26373-26472	26422	0.004
26398-26497	26447	0.004
26423-26522	26472	0
26448-26547	26497	0
26473-26572	26522	0.008
26498-26597	26547	0.008
26523-26622	26572	0.008
26548-26647	26597	0.008
26573-26672	26622	0
26598-26697	26647	0
26623-26722	26672	0
26648-26747	26697	0
26673-26772	26722	0
26698-26797	26747	0
26723-26822	26772	0
26748-26847	26797	0.004
26773-26872	26822	0.004
26798-26897	26847	0.004
26823-26922	26872	0.004
26848-26947	26897	0
26873-26972	26922	0
26898-26997	26947	0
26923-27022	26972	0
26948-27047	26997	0.006
26973-27072	27022	0.006
26998-27097	27047	0.01
27023-27122	27072	0.018
27048-27147	27097	0.012
27073-27172	27122	0.012
27098-27197	27147	0.008
27123-27222	27172	0
27148-27247	27197	0.004
27173-27272	27222	0.008
27198-27297	27247	0.008
27223-27322	27272	0.008
27248-27347	27297	0.004
27273-27372	27322	0
27298-27397	27347	0
27323-27422	27372	0
27348-27447	27397	0
27373-27472	27422	0
27398-27497	27447	0
27423-27522	27472	0
27448-27547	27497	0
27473-27572	27522	0
27498-27597	27547	0
27523-27622	27572	0.006
27548-27647	27597	0.01
27573-27672	27622	0.01
27598-27697	27647	0.014
27623-27722	27672	0.012
27648-27747	27697	0.008
27673-27772	27722	0.012
27698-27797	27747	0.008
27723-27822	27772	0.004
27748-27847	27797	0.004
27773-27872	27822	0
27798-27902	27847	0.004
27823-27927	27872	0.004
27848-27952	27902	0.008
27873-27977	27927	0.008
27903-28002	27952	0.008
27928-28027	27977	0.016
27953-28052	28002	0.012
27978-28077	28027	0.023
28003-28102	28052	0.019
28028-28127	28077	0.011
28053-28152	28102	0.011
28078-28177	28127	0.008
28103-28210	28152	0.018
28128-28253	28177	0.022
28153-28278	28210	0.026
28178-28303	28253	0.022
28211-28328	28278	0.012
28254-28353	28303	0.012
28279-28378	28328	0.008
28304-28403	28353	0.012
28329-28428	28378	0.018
28354-28453	28403	0.022
28379-28489	28428	0.038
28404-28514	28453	0.034
28429-28539	28489	0.034
28454-28564	28514	0.026
28490-28594	28539	0.01
28515-28620	28564	0.006
28540-28645	28594	0.004
28565-28677	28620	0.004
28595-28702	28645	0.004
28621-28727	28677	0.004
28646-28765	28702	0.004
28678-28790	28727	0.004
28703-28815	28765	0.012
28728-28840	28790	0.016
28766-28865	28815	0.016
28791-28890	28840	0.024
28816-28915	28865	0.02
28841-28940	28890	0.02
28866-28968	28915	0.016
28891-28999	28940	0.014
28916-29024	28968	0.014
28941-29049	28999	0.021
28969-29074	29024	0.027
29000-29099	29049	0.025
29025-29124	29074	0.021
29050-29149	29099	0.016
29075-29184	29124	0.014
29100-29215	29149	0.01
29125-29246	29184	0.038
29150-29347	29215	0.088
29185-29375	29246	0.14
29216-29400	29347	0.14
29248-29425	29375	0.112
29348-29450	29400	0.056
29376-29475	29425	0.008
29401-29500	29450	0.016
29426-29526	29475	0.028
29451-29551	29500	0.034
29476-29576	29526	0.038
29501-29601	29551	0.03
29527-29626	29576	0.018
29552-29651	29601	0.016
29577-29720	29626	0.008
29602-29745	29651	0.016
29627-29770	29720	0.02
29652-29795	29745	0.024
29721-29820	29770	0.02
29746-29845	29795	0.012
29771-29880	29820	0.016
29796-29905	29845	0.012
29821-29930	29880	0.012
29846-29955	29905	0.026
29881-29980	29930	0.022
29906-30005	29955	0.022
29931-30030	29980	0.03
29956-30070	30005	0.024
29981-30116	30030	0.036
30006-30141	30070	0.04
30031-30166	30116	0.04
30071-30191	30141	0.036
30117-30216	30166	0.02
30142-30241	30191	0.016
30167-30266	30216	0.016
30192-30291	30241	0.012
30217-30316	30266	0.012
30242-30341	30291	0.014
30267-30366	30316	0.006
30292-30391	30341	0.01
30317-30418	30366	0.014
30342-30443	30391	0.008
30367-30470	30418	0.008
30392-30495	30443	0.012
30419-30530	30470	0.012
30444-30555	30495	0.02
30471-30598	30530	0.036
30496-30633	30555	0.032
30531-30678	30598	0.055
30556-30734	30633	0.065
30599-30759	30678	0.049
30634-30785	30734	0.049
30679-30832	30759	0.022
30735-30857	30785	0.012
30760-30883	30832	0.028
30786-30908	30857	0.028
30833-30933	30883	0.04
30858-30973	30908	0.044
30884-30998	30933	0.032
30909-31023	30973	0.036
30934-31048	30998	0.028
30974-31073	31023	0.016
30999-31098	31048	0.016
31024-31125	31073	0.008
31049-31150	31098	0.008
31074-31191	31125	0.008
31099-31216	31150	0.008
31126-31241	31191	0.008
31151-31266	31216	0.012
31192-31291	31241	0.016
31217-31316	31266	0.012
31242-31341	31291	0.02
31267-31366	31316	0.012
31292-31391	31341	0.008
31317-31416	31366	0.008
31342-31441	31391	0
31367-31466	31416	0.008
31392-31491	31441	0.008
31417-31527	31466	0.016
31442-31552	31491	0.016
31467-31577	31527	0.016
31492-31605	31552	0.028
31528-31630	31577	0.024
31553-31678	31605	0.03
31578-31703	31630	0.026
31606-31728	31678	0.018
31631-31773	31703	0.022
31679-31798	31728	0.028
31704-31830	31773	0.024
31729-31855	31798	0.02
31774-31880	31830	0.024
31799-31905	31855	0.012
31831-31932	31880	0.02
31856-31957	31905	0.02
31881-31982	31932	0.014
31906-32008	31957	0.018
31933-32033	31982	0.014
31958-32058	32008	0.024
31983-32083	32033	0.028
32009-32108	32058	0.024
32034-32133	32083	0.032
32059-32166	32108	0.022
32084-32191	32133	0.016
32109-32216	32166	0.023
32141-32241	32191	0.015
32167-32266	32216	0.019
32192-32296	32241	0.015
32217-32321	32266	0.018
32242-32346	32296	0.014
32267-32371	32321	0.014
32297-32396	32346	0.026
32322-32421	32371	0.024
32347-32452	32396	0.036
32372-32477	32421	0.044
32397-32507	32452	0.044
32422-32532	32477	0.036
32453-32557	32507	0.024
32478-32582	32532	0.012
32508-32607	32557	0
32533-32642	32582	0.004
32558-32676	32607	0.008
32583-32701	32642	0.008
32618-32730	32676	0.012
32643-32755	32701	0.008
32677-32780	32730	0.008
32702-32812	32755	0.012
32731-32837	32780	0.008
32756-32862	32812	0.012
32781-32887	32837	0.019
32813-32912	32862	0.015
32838-32937	32887	0.015
32863-32962	32912	0.015
32888-32987	32937	0.008
32913-33012	32962	0.008
32938-33037	32987	0.012
32963-33063	33012	0.008
32988-33088	33037	0.004
33013-33113	33063	0.004
33038-33138	33088	0
33064-33163	33113	0
33089-33188	33138	0
33114-33223	33163	0.008
33139-33248	33188	0.018
33164-33278	33223	0.026
33189-33303	33248	0.032
33224-33328	33278	0.028
33249-33353	33303	0.018
33279-33378	33328	0.024
33304-33403	33353	0.026
33329-33428	33378	0.036
33354-33453	33403	0.05
33379-33478	33428	0.042
33404-33503	33453	0.042
33429-33528	33478	0.04
33454-33553	33503	0.042
33479-33588	33528	0.044
33504-33622	33553	0.04
33529-33692	33588	0.028
33554-33717	33622	0.016
33589-33742	33692	0.024
33658-33767	33717	0.028
33693-33792	33742	0.032
33718-33817	33767	0.044
33743-33842	33792	0.056
33768-33877	33817	0.06
33793-33902	33842	0.056
33818-33928	33877	0.04
33843-33953	33902	0.016
33878-33978	33928	0.014
33903-34004	33953	0.018
33929-34029	33978	0.018
33954-34054	34004	0.018
33979-34080	34029	0.016
34005-34105	34054	0.02
34030-34130	34080	0.034
34055-34155	34105	0.038
34081-34180	34130	0.042
34106-34205	34155	0.046
34131-34230	34180	0.08
34156-34267	34205	0.08
34181-34292	34230	0.074
34206-34317	34267	0.062
34231-34342	34292	0.014
34268-34367	34317	0.014
34293-34392	34342	0.016
34318-34428	34367	0.02
34343-34453	34392	0.024
34368-34478	34428	0.028
34393-34503	34453	0.028
34429-34528	34478	0.04
34454-34553	34503	0.036
34479-34578	34528	0.024
34504-34603	34553	0.02
34529-34628	34578	0.012
34554-34653	34603	0.016
34579-34678	34628	0.016
34604-34703	34653	0.024
34629-34728	34678	0.024
34654-34753	34703	0.02
34679-34778	34728	0.028
34704-34803	34753	0.024
34729-34828	34778	0.024
34754-34854	34803	0.032
34779-34879	34828	0.028
34804-34904	34854	0.024
34829-34939	34879	0.02
34855-34969	34904	0.016
34880-34994	34939	0.012
34905-35019	34969	0.014
34940-35061	34994	0.024
34970-35086	35019	0.024
34995-35111	35061	0.024
35020-35141	35086	0.026
35062-35166	35111	0.018
35087-35191	35141	0.018
35112-35216	35166	0.018
35142-35241	35191	0.01
35167-35266	35216	0.004
35192-35291	35241	0.004
35217-35316	35266	0.004
35242-35341	35291	0.008
35267-35366	35316	0.008
35292-35391	35341	0.008
35317-35416	35366	0.014
35342-35441	35391	0.01
35367-35466	35416	0.01
35392-35491	35441	0.006
35417-35516	35466	0
35442-35541	35491	0
35467-35566	35516	0
35492-35591	35541	0
35517-35616	35566	0
35542-35641	35591	0
35567-35666	35616	0.004
35592-35691	35641	0.008
35617-35716	35666	0.008
35642-35741	35691	0.008
35667-35766	35716	0.004
35692-35791	35741	0.004
35717-35816	35766	0.004
35742-35841	35791	0.016
35767-35866	35816	0.016
35792-35891	35841	0.012
35817-35916	35866	0.012
35842-35941	35891	0
35867-35966	35916	0.004
35892-35991	35941	0.004
35917-36016	35966	0.004
35942-36041	35991	0.004
35967-36066	36016	0
35992-36091	36041	0
36017-36116	36066	0
36042-36141	36091	0
36067-36166	36116	0
36092-36191	36141	0
36117-36216	36166	0
36142-36241	36191	0
36167-36266	36216	0
36192-36291	36241	0.004
36217-36316	36266	0.004
36242-36341	36291	0.008
36267-36366	36316	0.008
36292-36391	36341	0.01
36317-36416	36366	0.01
36342-36441	36391	0.012
36367-36466	36416	0.012
36392-36491	36441	0.01
36417-36516	36466	0.01
36442-36541	36491	0.004
36467-36566	36516	0.004
36492-36591	36541	0
36517-36616	36566	0
36542-36641	36591	0.004
36567-36666	36616	0.004
36592-36691	36641	0.004
36617-36716	36666	0.008
36642-36741	36691	0.004
36667-36766	36716	0.008
36692-36791	36741	0.008
36717-36816	36766	0.004
36742-36841	36791	0.004
36767-36866	36816	0
36792-36891	36841	0
36817-36916	36866	0
36842-36941	36891	0
36867-36966	36916	0
36892-36991	36941	0
36917-37016	36966	0
36942-37041	36991	0
36967-37066	37016	0
36992-37091	37041	0
37017-37116	37066	0.006
37042-37141	37091	0.006
37067-37166	37116	0.006
37092-37191	37141	0.006
37117-37216	37166	0.004
37142-37241	37191	0.004
37167-37266	37216	0.004
37192-37291	37241	0.004
37217-37316	37266	0.004
37242-37341	37291	0.008
37267-37366	37316	0.008
37292-37391	37341	0.012
37317-37416	37366	0.008
37342-37441	37391	0.008
37367-37466	37416	0.008
37392-37491	37441	0.004
37417-37516	37466	0.008
37442-37541	37491	0.004
37467-37566	37516	0.004
37492-37591	37541	0.008
37517-37616	37566	0.004
37542-37648	37591	0.004
37567-37680	37616	0.008
37592-37705	37648	0.004
37617-37740	37680	0.018
37649-37765	37705	0.022
37681-37790	37740	0.018
37706-37815	37765	0.024
37741-37840	37790	0.018
37766-37865	37815	0.014
37791-37890	37840	0.026
37816-37934	37865	0.028
37841-37965	37890	0.024
37866-37990	37934	0.028
37891-38015	37965	0.016
37935-38040	37990	0.008
37966-38065	38015	0.008
37991-38090	38040	0.008
38016-38115	38065	0.008
38041-38140	38090	0.008
38066-38165	38115	0.014
38091-38190	38140	0.01
38116-38215	38165	0.01
38141-38240	38190	0.01
38166-38265	38215	0.008
38191-38290	38240	0.008
38216-38381	38265	0.008
38241-38406	38290	0.012
38266-38431	38381	0.004
38291-38456	38406	0.004
38382-38481	38431	0.004
38407-38506	38456	0
38432-38531	38481	0
38457-38556	38506	0
38482-38581	38531	0
38507-38606	38556	0
38532-38631	38581	0
38557-38666	38606	0
38582-38691	38631	0.01
38607-38722	38666	0.026
38632-38747	38691	0.042
38667-38773	38722	0.046
38692-38798	38747	0.036
38723-38823	38773	0.024
38748-38848	38798	0.012
38774-38873	38823	0.008
38799-38898	38848	0.008
38824-38923	38873	0.004
38849-38948	38898	0.004
38874-38973	38923	0.004
38899-38999	38948	0.012
38924-39031	38973	0.02
38949-39056	38999	0.02
38974-39081	39031	0.02
39000-39106	39056	0.012
39032-39131	39081	0.004
39057-39156	39106	0.004
39082-39181	39131	0.004
39107-39206	39156	0.008
39132-39231	39181	0.008
39157-39256	39206	0.004
39182-39281	39231	0.008
39207-39306	39256	0.004
39232-39331	39281	0.004
39257-39356	39306	0.004
39282-39381	39331	0.004
39307-39406	39356	0.004
39332-39431	39381	0.012
39357-39456	39406	0.016
39382-39481	39431	0.016
39407-39506	39456	0.024
39432-39531	39481	0.016
39457-39556	39506	0.012
39482-39581	39531	0.008
39507-39606	39556	0
39532-39631	39581	0
39557-39656	39606	0
39582-39681	39631	0
39607-39706	39656	0
39632-39731	39681	0
39657-39756	39706	0
39682-39781	39731	0
39707-39806	39756	0
39732-39831	39781	0
39757-39856	39806	0
39782-39881	39831	0
39807-39906	39856	0
39832-39931	39881	0
39857-39956	39906	0
39882-39981	39931	0
39907-40006	39956	0.004
39932-40031	39981	0.008
39957-40056	40006	0.008
39982-40081	40031	0.008
40007-40106	40056	0.004
40032-40131	40081	0
40057-40156	40106	0
40082-40181	40131	0
40107-40206	40156	0
40132-40231	40181	0
40157-40256	40206	0.004
40182-40281	40231	0.008
40207-40306	40256	0.012
40232-40331	40281	0.012
40257-40356	40306	0.012
40282-40381	40331	0.008
40307-40406	40356	0.008
40332-40431	40381	0.008
40357-40456	40406	0.004
40382-40481	40431	0.004
40407-40506	40456	0.006
40432-40531	40481	0.006
40457-40556	40506	0.012
40482-40581	40531	0.012
40507-40606	40556	0.01
40532-40631	40581	0.01
40557-40656	40606	0.004
40582-40681	40631	0.004
40607-40706	40656	0
40632-40731	40681	0
40657-40756	40706	0.004
40682-40781	40731	0.004
40707-40806	40756	0.004
40732-40831	40781	0.008
40757-40856	40806	0.004
40782-40881	40831	0.004
40807-40906	40856	0.004
40832-40931	40881	0
40857-40956	40906	0
40882-40981	40931	0
40907-41006	40956	0
40932-41031	40981	0
40957-41056	41006	0.004
40982-41081	41031	0.004
41007-41106	41056	0.01
41032-41131	41081	0.01
41057-41156	41106	0.01
41082-41181	41131	0.01
41107-41206	41156	0.008
41132-41231	41181	0.008
41157-41256	41206	0.008
41182-41281	41231	0.008
41207-41306	41256	0.004
41232-41331	41281	0.008
41257-41356	41306	0.004
41282-41381	41331	0.004
41307-41406	41356	0.008
41332-41431	41381	0.004
41357-41456	41406	0.008
41382-41481	41431	0.012
41407-41506	41456	0.008
41432-41531	41481	0.008
41457-41556	41506	0.008
41482-41581	41531	0.004
41507-41606	41556	0.004
41532-41631	41581	0.004
41557-41656	41606	0
41582-41681	41631	0
41607-41706	41656	0
41632-41731	41681	0
41657-41756	41706	0
41682-41781	41731	0
41707-41806	41756	0
41732-41831	41781	0.004
41757-41856	41806	0.004
41782-41881	41831	0.004
41807-41906	41856	0.004
41832-41931	41881	0
41857-41956	41906	0
41882-41981	41931	0
41907-42006	41956	0
41932-42031	41981	0.004
41957-42056	42006	0.008
41982-42081	42031	0.008
42007-42106	42056	0.012
42032-42131	42081	0.008
42057-42156	42106	0.004
42082-42181	42131	0.004
42107-42206	42156	0
42132-42231	42181	0
42157-42256	42206	0.004
42182-42281	42231	0.004
42207-42306	42256	0.008
42232-42331	42281	0.008
42257-42356	42306	0.004
42282-42381	42331	0.004
42307-42406	42356	0
42332-42431	42381	0.004
42357-42456	42406	0.004
42382-42481	42431	0.004
42407-42506	42456	0.004
42432-42531	42481	0
42457-42556	42506	0.004
42482-42581	42531	0.004
42507-42606	42556	0.004
42532-42631	42581	0.004
42557-42656	42606	0.006
42582-42681	42631	0.006
42607-42706	42656	0.006
42632-42731	42681	0.006
42657-42756	42706	0.004
42682-42781	42731	0.004
42707-42806	42756	0.004
42732-42831	42781	0.004
42757-42856	42806	0
42782-42881	42831	0
42807-42906	42856	0
42832-42931	42881	0
42857-42956	42906	0
42882-42981	42931	0
42907-43006	42956	0.004
42932-43031	42981	0.008
42957-43056	43006	0.012
42982-43081	43031	0.016
43007-43106	43056	0.012
43032-43131	43081	0.008
43057-43156	43106	0.004
43082-43181	43131	0
43107-43206	43156	0
43132-43231	43181	0.004
43157-43256	43206	0.004
43182-43281	43231	0.004
43207-43306	43256	0.01
43232-43331	43281	0.006
43257-43356	43306	0.01
43282-43381	43331	0.01
43307-43406	43356	0.01
43332-43431	43381	0.01
43357-43456	43406	0.012
43382-43481	43431	0.012
43407-43506	43456	0.006
43432-43531	43481	0.006
43457-43556	43506	0
43482-43581	43531	0
43507-43606	43556	0.004
43532-43631	43581	0.004
43557-43656	43606	0.004
43582-43681	43631	0.004
43607-43706	43656	0.004
43632-43731	43681	0.004
43657-43756	43706	0.004
43682-43781	43731	0.008
43707-43806	43756	0.008
43732-43831	43781	0.008
43757-43856	43806	0.008
43782-43881	43831	0.004
43807-43906	43856	0
43832-43931	43881	0
43857-43956	43906	0.004
43882-43981	43931	0.004
43907-44006	43956	0.004
43932-44031	43981	0.004
43957-44056	44006	0
43982-44081	44031	0.004
44007-44106	44056	0.004
44032-44131	44081	0.008
44057-44156	44106	0.016
44082-44181	44131	0.012
44107-44206	44156	0.012
44132-44232	44181	0.012
44157-44257	44206	0.012
44182-44283	44232	0.016
44207-44308	44257	0.016
44233-44333	44283	0.016
44258-44362	44308	0.008
44284-44387	44333	0.012
44309-44412	44362	0.016
44334-44437	44387	0.024
44363-44462	44412	0.024
44388-44487	44437	0.02
44413-44512	44462	0.024
44438-44537	44487	0.012
44463-44562	44512	0.022
44488-44590	44537	0.022
44513-44615	44562	0.014
44538-44640	44590	0.014
44563-44665	44615	0.014
44591-44690	44640	0.01
44616-44715	44665	0.01
44641-44740	44690	0.01
44666-44765	44715	0.004
44691-44790	44740	0.004
44716-44887	44765	0.004
44741-44921	44790	0.004
44766-44946	44887	0.004
44791-44971	44921	0.004
44888-44996	44946	0.012
44922-45021	44971	0.012
44947-45046	44996	0.008
44972-45071	45021	0.012
44997-45096	45046	0.01
45022-45121	45071	0.01
45047-45146	45096	0.01
45072-45171	45121	0.006
45097-45196	45146	0
45122-45221	45171	0.004
45147-45246	45196	0.008
45172-45283	45221	0.016
45197-45308	45246	0.016
45222-45334	45283	0.012
45247-45359	45308	0.014
45284-45384	45334	0.01
45309-45409	45359	0.01
45335-45434	45384	0.01
45360-45459	45409	0.008
45385-45484	45434	0.008
45410-45509	45459	0.012
45435-45534	45484	0.012
45460-45559	45509	0.008
45485-45584	45534	0.004
45510-45609	45559	0
45535-45634	45584	0
45560-45659	45609	0.004
45585-45684	45634	0.004
45610-45709	45659	0.008
45635-45734	45684	0.008
45660-45759	45709	0.004
45685-45784	45734	0.004
45710-45809	45759	0
45735-45834	45784	0
45760-45859	45809	0
45785-45884	45834	0
45810-45909	45859	0
45835-45934	45884	0.004
45860-45959	45909	0.008
45885-45984	45934	0.016
45910-46009	45959	0.02
45935-46034	45984	0.016
45960-46059	46009	0.018
45985-46084	46034	0.014
46010-46109	46059	0.01
46035-46134	46084	0.01
46060-46159	46109	0.004
46085-46184	46134	0
46110-46209	46159	0
46135-46236	46184	0
46160-46265	46209	0
46185-46290	46236	0
46210-46315	46265	0
46237-46340	46290	0.004
46266-46365	46315	0.004
46291-46390	46340	0.004
46316-46415	46365	0.008
46341-46441	46390	0.004
46366-46466	46415	0.01
46391-46491	46441	0.01
46416-46516	46466	0.006
46442-46541	46491	0.006
46467-46566	46516	0
46492-46591	46541	0
46517-46616	46566	0
46542-46641	46591	0
46567-46666	46616	0
46592-46693	46641	0
46617-46718	46666	0
46642-46743	46693	0.032
46667-46774	46718	0.038
46694-46799	46743	0.042
46719-46824	46774	0.046
46744-46850	46799	0.022
46775-46875	46824	0.03
46800-46900	46850	0.034
46825-46925	46875	0.03
46851-46955	46900	0.03
46876-46980	46925	0.016
46901-47005	46955	0.012
46926-47030	46980	0.016
46956-47055	47005	0.022
46981-47080	47030	0.022
47006-47105	47055	0.022
47031-47130	47080	0.018
47056-47157	47105	0.008
47081-47182	47130	0.008
47106-47207	47157	0.004
47131-47232	47182	0.008
47158-47257	47207	0.008
47183-47286	47232	0.012
47208-47311	47257	0.012
47233-47342	47286	0.008
47258-47367	47311	0.004
47287-47406	47342	0.012
47312-47436	47367	0.016
47343-47472	47406	0.028
47368-47498	47436	0.032
47407-47525	47472	0.026
47437-47550	47498	0.034
47473-47575	47525	0.032
47499-47600	47550	0.032
47526-47625	47575	0.036
47551-47650	47600	0.024
47576-47675	47625	0.014
47601-47700	47650	0.01
47626-47725	47675	0
47651-47750	47700	0
47676-47775	47725	0.01
47701-47800	47750	0.014
47726-47825	47775	0.014
47751-47850	47800	0.014
47776-47875	47825	0.014
47801-47900	47850	0.01
47826-47925	47875	0.01
47851-47950	47900	0.01
47876-47975	47925	0
47901-48000	47950	0.004
47926-48025	47975	0.004
47951-48050	48000	0.004
47976-48075	48025	0.008
48001-48100	48050	0.004
48026-48125	48075	0.008
48051-48150	48100	0.008
48076-48175	48125	0.008
48101-48200	48150	0.008
48126-48225	48175	0.004
48151-48250	48200	0.008
48176-48276	48225	0.014
48201-48301	48250	0.022
48226-48326	48276	0.026
48251-48351	48301	0.03
48277-48401	48326	0.02
48302-48426	48351	0.012
48327-48451	48401	0.012
48352-48486	48426	0.004
48402-48521	48451	0.01
48427-48546	48486	0.018
48452-48571	48521	0.018
48497-48596	48546	0.026
48522-48621	48571	0.02
48547-48646	48596	0.022
48572-48677	48621	0.022
48597-48702	48646	0.018
48622-48728	48677	0.018
48647-48760	48702	0.014
48678-48785	48728	0.01
48703-48835	48760	0.014
48729-48870	48785	0.018
48761-49042	48835	0.012
48786-49083	48870	0.026
48836-49108	49042	0.028
48871-49133	49083	0.024
49043-49159	49108	0.028
49084-49184	49133	0.014
49109-49209	49159	0.008
49134-49234	49184	0.018
49160-49276	49209	0.014
49185-49301	49234	0.014
49210-49326	49276	0.014
49235-49351	49301	0.004
49277-49376	49326	0.004
49302-49401	49351	0.004
49327-49426	49376	0
49352-49451	49401	0
49377-49476	49426	0
49402-49501	49451	0
49427-49526	49476	0
49452-49551	49501	0
49477-49576	49526	0.004
49502-49601	49551	0.008
49527-49671	49576	0.008
49552-49709	49601	0.008
49577-49966	49671	0.004
49602-49998	49709	0.004
49672-50023	49966	0.004
49710-50048	49998	0.004
49967-50073	50023	0.008
49999-50098	50048	0.004
50024-50123	50073	0.004
50049-50148	50098	0.004
50074-50176	50123	0.004
50099-50201	50148	0.012
50124-50226	50176	0.012
50149-50275	50201	0.028
50177-50305	50226	0.028
50202-50330	50275	0.02
50227-50361	50305	0.028
50276-50387	50330	0.016
50306-50412	50361	0.016
50331-50437	50387	0.02
50362-50463	50412	0.02
50388-50488	50437	0.016
50413-50513	50463	0.012
50438-50538	50488	0.016
50464-50563	50513	0.008
50489-50588	50538	0.008
50514-50613	50563	0.008
50539-50638	50588	0
50564-50663	50613	0
50589-50693	50638	0.004
50614-52755	50663	0.016
50639-52797	50693	0.016
50664-52822	52755	0.028
50694-52847	52797	0.032
52756-52872	52822	0.024
52798-52938	52847	0.028
52823-52963	52872	0.016
52848-53016	52938	0.028
52873-53078	52963	0.038
52939-53114	53016	0.062
52971-53139	53078	0.066
53017-53164	53114	0.06
53079-53200	53139	0.046
53115-53225	53164	0.018
53140-53250	53200	0.014
53165-53275	53225	0
53201-53300	53250	0
53226-53325	53275	0
53251-53350	53300	0.006
53276-53375	53325	0.006
53301-53404	53350	0.006
53326-53429	53375	0.006
53351-53462	53404	0
53376-53487	53429	0.004
53405-53512	53462	0.004
53430-53537	53487	0.004
53463-53562	53512	0.012
53488-53598	53537	0.008
53513-53623	53562	0.008
53538-53648	53598	0.008
53563-53673	53623	0.004
53599-53700	53648	0.014
53624-53725	53673	0.024
53649-53750	53700	0.024
53674-53775	53725	0.036
53701-53800	53750	0.026
53726-53825	53775	0.02
53751-53850	53800	0.02
53776-53875	53825	0.004
53801-53900	53850	0.01
53826-53925	53875	0.006
53851-53950	53900	0.006
53876-53975	53925	0.006
53901-54000	53950	0.004
53926-54025	53975	0.008
53951-54056	54000	0.012
53976-54081	54025	0.024
54001-54106	54056	0.024
54026-54131	54081	0.024
54057-54156	54106	0.02
54082-54181	54131	0.008
54107-54206	54156	0.004
54132-54238	54181	0.004
54157-54263	54206	0.004
54182-54288	54238	0.004
54207-54313	54263	0.004
54239-54338	54288	0
54264-54363	54313	0.004
54289-54412	54338	0.016
54314-54437	54363	0.016
54339-54462	54412	0.02
54364-54487	54437	0.016
54413-54512	54462	0.004
54438-54537	54487	0.004
54463-54562	54512	0.004
54488-54587	54537	0.01
54513-54612	54562	0.01
54538-54637	54587	0.01
54563-54662	54612	0.018
54588-54687	54637	0.012
54613-54712	54662	0.012
54638-54737	54687	0.018
54663-54762	54712	0.01
54688-54787	54737	0.018
54713-54812	54762	0.018
54738-54837	54787	0.012
54763-54862	54812	0.02
54788-54887	54837	0.012
54813-54912	54862	0.016
54838-54937	54887	0.016
54863-54962	54912	0.004
54888-54987	54937	0.004
54913-55012	54962	0
54938-55037	54987	0.004
54963-55062	55012	0.004
54988-55087	55037	0.004
55013-55112	55062	0.004
55038-55137	55087	0
55063-55162	55112	0
55088-55187	55137	0
55113-55212	55162	0
55138-55237	55187	0
55163-55262	55212	0
55188-55287	55237	0
55213-55312	55262	0.004
55238-55337	55287	0.004
55263-55362	55312	0.004
55288-55387	55337	0.008
55313-55412	55362	0.004
55338-55437	55387	0.004
55363-55462	55412	0.004
55388-55487	55437	0
55413-55512	55462	0
55438-55537	55487	0
[truncated: 3,644 more rows]

## Sheet: Supplementary Table 6
Supplementary Table 6 Nucleotide diversity of protein-coding genes among five Epidendrum plastomes.
Genes	Nucleotide diversity
psbF	0
psbI	0
psbN	0
rps7	0
rps19	0
rpl2	0.00151
atpH	0.00163
psaC	0.00163
rps12	0.00215
ycf2	0.00299
petD	0.00325
psbJ	0.00325
infA	0.00342
psaI	0.0036
atpI	0.00376
rps14	0.00396
psbB	0.00419
psaB	0.00426
psbD	0.00433
ycf3	0.00434
rpoC1	0.00441
psaA	0.00462
petB	0.00463
psbC	0.00492
cemA	0.00493
petA	0.00519
rpl23	0.00519
petG	0.00526
psbA	0.00546
rpoB	0.00569
psaJ	0.00593
atpA	0.00643
rbcL	0.00645
petN	0.00667
rps16	0.00667
atpB	0.00675
psbL	0.00684
psbE	0.00714
accD	0.00718
rps11	0.00719
rpl14	0.00759
clpP	0.0078
rpoC2	0.00787
rps4	0.00825
ycf4	0.00829
petL	0.00833
rps18	0.00858
psbZ	0.00952
rps2	0.00956
rps8	0.0096
rpoA	0.00961
atpF	0.00973
psbH	0.00991
rpl33	0.00995
rpl36	0.01053
atpE	0.01086
psbM	0.01143
rps3	0.01187
psbK	0.0129
rps15	0.01319
matK	0.01338
psbT	0.01373
rpl16	0.01373
rpl20	0.01389
rpl32	0.01437
ccsA	0.01542
rpl22	0.01639
ycf1	0.02363

## Sheet: Supplementary Table 7
Supplementary Table 7 Taxon information in phylogenetic analyses
Taxa	Accession number	Specimen voucher
Acianthera recurva	MW375123	D.C. Imig 500
Agrostophyllum callosum	MN990432	Xiaohua Jin 13044
Anathallis microphyta	MW375124	M.C. Santos 25
Anathallis obovata	MH979332	M.C. Santos 22
Basiphyllaea corallicola	MK726085	T. Meyers Conservatory TN7558
Bletia roezlii	MK726066	Pablo Carrillo-Reyes & A.H. Kennedy #4377
Calypso bulbosa	MN990433	Zhou HC 1321
Calypso occidentalis	MG874037	CFB 349 OR
Cattleya crispata	KP168671	-
Cattleya liliputana	KP202881	-
Changnienia amoena	MN990431	Xiaohua Jin 21024
Corallorhiza bentleyi	MG874035	Freudenstein 2550 WV
Corallorhiza mertensiana	KM390018	Freudenstein 1999
Corallorhiza odontorhiza	KM390021	-
Corallorhiza sinensis	MW191791	-
Corallorhiza striata	MG874039	CFB 120b UT
Corallorhiza trifida	MN990435	Xiaohua Jin 14268
Corallorhiza wisteriana	KM390020	Freudenstein 2462
Cremastra appendiculata	MG925366	-
Dryadella lilliputiana	MW375126	D.C. Imig 469
Epidendrum avicula	OR460026	MHLi or147
Epidendrum ciliare	OR460022	MHLi or123
Epidendrum diffusum	OR460023	MHLi or137
Epidendrum eburneum	OR460025	MHLi or140
Epidendrum porpax	OR460024	MHLi or131
Hexalectris arizonica	MK726069	A. H. Kennedy & Allison Freeman #30
Hexalectris grandiflora	MK726072	A.H. Kennedy & J. Karges #29
Hexalectris nitida	MK726070	A. H. Kennedy & Allison Freeman #31
Hexalectris parviflora	MK726075	Pablo Carrillo-Reyes & A.H. Kennedy #4533a
Hexalectris revoluta	MK726081	A.H. Kennedy #263
Masdevallia coccinea	KP205432	-
Masdevallia picturata	KJ566305	-
Myoxanthus exasperatus	MW375127	T.F. Santos 326
Octomeria grandiflora	MW375128	D.C. Imig 503
Oreorchis angustata	MN990443	Xiaohua Jin 7897
Oreorchis foliosa	MN990441	Xiaohua Jin 13183
Oreorchis patens	MN200369	-
Pabstiella mirabilis	MW375130	M.L. Klingelfus s.n.
Stelis grandiflora	MW375129	M.E. Engels 1600
Stelis montserratii	MW375125	D.C. Imig 410
Tipularia japonica	ON969396	PDBK2012-0567
Tipularia josephi	MN990437	Xiaohua Jin 13301
Tipularia szechuanica	MN990442	Jin et al. ST-2248
Outgroup
Cryptochilus roseus	OM792980	-
Eria lasiopetala	MZ424201	2020JuEl02
Oxystophyllum changjiangense	LC579430	WMT20001
Tainia acuminata	OL489753	-
Tainia cordifolia	MN577470	FAFU08457
Tainia dunnii	MN641754	FAFU01867
